# Supplementary material for: Characterization of Oncogenic and Immunogenic Profiling in Patients with Breast Cancer Tumors After Radiation Therapy
Source: Int J Mol Sci. 2026 Apr 2;27(7):3227. doi: 10.3390/ijms27073227 (PMC13073414; doi:10.3390/ijms27073227)
Supplement: Supplementary file 1 [file ijms-27-03227-s001.zip]

Archive with 15 entries (15 files):
- S1.pdf
- S10.pdf
- S11.pdf
- S12.pdf
- S13.pdf
- S2.pdf
- S3.pdf
- S4.pdf
- S5.pdf
- S6.pdf
- S7.pdf
- S8.pdf
- S9.pdf
- Supplementary table and figure legends.pdf
- Table S1.pdf
